# Supplementary material for: Estimation of Tinnitus-Related Socioeconomic Costs in Germany
Source: Int J Environ Res Public Health. 2022 Aug 22;19(16):10455. doi: 10.3390/ijerph191610455 (PMC9407899; doi:10.3390/ijerph191610455)
Supplement: Supplementary file 1 [file ijerph-19-10455-s001.zip]

Archive with 1 entries (1 files):
- ijerph-1831753-supplementary.pdf
